# Supplementary material for: The effects of long-term lactate and high-intensity interval training (HIIT) on brain neuroplasticity of aged mice
Source: Heliyon. 2024 Jan 10;10(2):e24421. doi: 10.1016/j.heliyon.2024.e24421 (PMC10826720; doi:10.1016/j.heliyon.2024.e24421)
Supplement: Multimedia component 1 [file mmc1.xlsx]

## Sheet: Lactate
Measurement count: 1 Ex: 544 Em: 590 Scaling Factor : 1/1
	Standard		PBS		HIIT		LACTATE
A	8.13316	8.42269	32.4086	32.124	15.2901	15.1055	62.7699	65.5915
B	17.0652	18.213	15.9708	17.4782	17.1279	17.3928	21.1779	22.1541
C	29.9959	28.6963	13.775	13.8953	16.2017	16.7005	16.9955	17.1741
D	39.8966	38.9259	14.386	14.603	15.6609	16.4255	18.0232	17.7151
E	50.3405	48.5268	16.729	16.8106	14.4408	14.5387	16.847	17.5898
F	61.1816	63.7174	16.1096	14.9008	19.8548	19.423	16.1424	18.0436
G	0.0382024	0.0386831	21.2018	15.4214	16.3335	17.1923	17.1042	17.4442
H	0.038567	0.0384623	0.0376104	0.038349	0.0387355	0.0385413	0.0384766	0.0387535
Measurement count: 2 Ex: 544 Em: 590 Scaling Factor : 1/1
	Standard		PBS		HIIT		LACTATE
A	9.04371	9.12626	40.7634	41.2465	18.0018	17.769	77.5775	82.8918
B	19.0663	20.0524	19.2205	21.122	19.8071	20.6639	26.1273	27.0263
C	34.582	33.7727	15.9835	16.0571	19.2793	20.2178	20.2403	21.3722
D	45.019	45.4596	16.9854	17.5417	18.9251	20.3596	21.8821	21.943
E	58.1041	57.1317	20.8996	21.0434	17.8229	18.0659	21.3916	23.075
F	69.9438	73.7667	20.7454	19.2431	26.7563	26.413	21.4142	24.2852
G	0.036885	0.037409	29.1861	20.5212	21.5378	23.0179	22.994	23.6088
H	0.0376134	0.03729	0.037527	0.037763	0.037631	0.0374731	0.0369853	0.0375799
Measurement count: 3 Ex: 544 Em: 590 Scaling Factor : 1/1
	Standard		PBS		HIIT		LACTATE
A	9.27868	9.30329	41.259	41.818	18.3	18.1112	78.6859	84.3902
B	19.3337	20.3425	19.6786	21.5722	20.195	21.0733	26.7132	27.6005
C	34.9702	34.3597	16.3342	16.4047	19.708	20.711	20.7429	21.9734
D	45.518	46.155	17.3584	17.9874	19.3793	20.8756	22.3511	22.4836
E	58.7963	58.0322	21.4607	21.6039	18.2854	18.5506	21.9427	23.736
F	70.855	74.9115	21.3312	19.8387	27.5203	27.2113	22.0819	25.0298
G	0.036842	0.0365193	30.1704	21.139	22.1692	23.751	23.6986	24.3707
H	0.0371545	0.0368755	0.0373563	0.0378688	0.0374559	0.0377749	0.0372252	0.0376391
Measurement count: 4 Ex: 544 Em: 590 Scaling Factor : 1/1
	Standard		PBS		HIIT		LACTATE
A	9.43514	9.47766	41.6016	42.095	18.521	18.3439	79.1019	84.9083
B	19.5037	20.5113	19.8961	21.8155	20.4136	21.3186	26.9267	27.7972
C	35.2019	34.5745	16.5369	16.6214	19.9163	20.9548	20.9779	22.245
D	45.7893	46.3993	17.5631	18.2159	19.5765	21.028	22.5344	22.708
E	59.0528	58.3425	21.6881	21.8355	18.4775	18.7596	22.1778	23.9735
F	71.1397	75.4105	21.5778	20.0758	27.8154	27.4996	22.3202	25.296
G	0.0367761	0.0369932	30.524	21.3816	22.4286	23.8554	23.957	24.6336
H	0.0373389	0.0380696	0.0375971	0.03779	0.0376875	0.0378189	0.0382755	0.0381022
Measurement count: 5 Ex: 544 Em: 590 Scaling Factor : 1/1
	Standard		PBS		HIIT		LACTATE
A	9.55362	9.60591	41.7672	42.2902	18.6978	18.5049	79.279	85.1092
B	19.6431	20.6587	20.0765	21.9864	20.5806	21.4763	27.119	28.0125
C	35.3982	34.7354	16.6869	16.7854	20.0836	21.1223	21.1554	22.4554
D	45.9569	46.5479	17.7266	18.3674	19.7473	21.1684	22.6958	22.8814
E	59.2528	58.4644	21.8307	22.0077	18.6394	18.9141	22.3301	24.1207
F	71.3513	75.6938	21.7461	20.2431	27.9784	27.6699	22.4834	25.5058
G	0.0368415	0.0369366	30.8314	21.5436	22.5936	24.0313	24.1273	24.828
H	0.0377143	0.0377152	0.0371035	0.0374504	0.0372686	0.0377609	0.0375408	0.037774
Measurement count: 6 Ex: 544 Em: 590 Scaling Factor : 1/1
	Standard		PBS		HIIT		LACTATE
A	9.71783	9.76858	42.005	42.5479	18.8941	18.6944	79.6066	85.5227
B	19.7756	20.7769	20.2408	22.1829	20.7547	21.6904	27.2852	28.1974
C	35.5823	34.9066	16.8616	16.9384	20.2592	21.3006	21.3692	22.6521
D	46.1667	46.7557	17.8884	18.5236	19.9234	21.3569	22.8514	23.065
E	59.4373	58.683	22.0196	22.1941	18.8094	19.0895	22.5084	24.2812
F	71.5721	76.1076	21.9108	20.3878	28.1716	27.8796	22.6672	25.6943
G	0.0370854	0.0371432	31.13	21.7071	22.7767	24.2508	24.3047	25.0129
H	0.0373978	0.0380337	0.0368719	0.0380141	0.037009	0.0371414	0.0382612	0.0378789

## Sheet: Pyruvate
Measurement count: 1 Ex: 544 Em: 590 Scaling Factor : 1/1
	Standard		PBS		HIIT		LACTATE
A	10.2818	10.3021	36.9797	37.4302	50.2838	56.893	40.8923	41.35
B	46.6529	54.1183	34.5682	33.4389	31.6181	32.2757	32.4218	33.4706
C	92.4591	106.48	34.1747	36.449	52.4315	50.5975	44.1907	42.1558
D	130.65	136.016	32.6754	32.5134	100.841	100.469	50.8289	51.988
E	171.472	175.771	42.4192	44.0945	61.1389	54.3169	60.8005	61.4993
F	211.87	213.309	0.0403577	0.0409736	0.0390774	0.0400036	0.0385929	0.0398323
G	0.0402616	0.0402111	39.3952	36.6318	53.0448	51.6421	52.1049	46.957
H	0.0391564	0.0391631	89.263	96.1074	30.7645	29.7985	80.9631	82.2209
Measurement count: 2 Ex: 544 Em: 590 Scaling Factor : 1/1
	Standard		PBS		HIIT		LACTATE
A	10.8067	10.6398	46.4463	47.1119	58.4537	65.4401	55.2977	55.4732
B	55.1467	57.1634	46.344	46.5154	42.0581	43.2569	46.2397	48.2141
C	111.064	128.387	44.8055	46.9104	61.5226	59.8365	55.8512	55.2339
D	158.808	165.462	44.0921	44.2751	109.74	110.695	58.7123	61.351
E	208.833	218.075	52.7515	54.745	71.9235	64.6281	71.4537	71.395
F	256.758	257.986	0.0393852	0.0405256	0.038556	0.0383253	0.0386676	0.038955
G	0.039494	0.0385853	52.5589	50.0895	62.9547	61.3299	63.6851	58.3243
H	0.0384841	0.0390344	102.129	109.166	42.8071	41.5915	91.1592	92.431
Measurement count: 3 Ex: 544 Em: 590 Scaling Factor : 1/1
	Standard		PBS		HIIT		LACTATE
A	10.9804	10.7912	55.9487	56.8289	68.0461	69.9997	70.3816	70.8672
B	58.7697	61.046	59.8084	60.2523	52.6454	54.285	60.5141	63.5222
C	118.428	137.481	55.2198	57.003	71.7425	69.5642	68.2044	69.3282
D	169.267	176.988	55.6083	56.1474	122.113	122.527	68.2768	71.3964
E	222.933	233.889	63.2168	65.7438	83.0548	75.0315	82.9148	82.5906
F	274.437	276.078	0.0402068	0.0400288	0.0392367	0.0379747	0.0389617	0.0390813
G	0.0384522	0.0388854	63.822	62.0511	73.0093	71.5539	75.5087	69.5146
H	0.0384871	0.0389363	115.294	122.583	54.8305	53.2051	102.138	103.629
Measurement count: 4 Ex: 544 Em: 590 Scaling Factor : 1/1
	Standard		PBS		HIIT		LACTATE
A	11.1408	10.9193	65.4464	66.5333	77.9946	80.2885	85.6413	86.5945
B	60.3249	62.5621	73.8573	74.3752	63.2854	65.4238	75.0741	79.1315
C	121.461	141.095	65.6103	67.5897	81.9065	79.6614	81.1858	83.641
D	173.187	181.724	67.2057	68.1199	134.974	135.076	78.3244	81.7784
E	228.539	240.036	74.0163	77.0885	94.3655	85.8012	94.7569	94.1572
F	281.771	283.649	0.0390283	0.0395293	0.0386572	0.0387731	0.0384868	0.0387806
G	0.0390829	0.0396527	75.0498	73.3769	83.3074	82.2151	87.6453	80.889
H	0.0392487	0.0391987	129.136	136.699	66.3317	64.6543	113.575	115.226
Measurement count: 5 Ex: 544 Em: 590 Scaling Factor : 1/1
	Standard		PBS		HIIT		LACTATE
A	11.2784	11.0566	74.9545	76.302	88.2531	90.509	101.028	102.453
B	61.0706	63.223	88.0481	88.6495	74.0721	76.6274	89.8615	94.8546
C	122.789	142.491	75.993	77.7972	92.2974	90.0923	94.3296	98.0518
D	174.844	183.718	78.8161	80.2151	148.395	148.139	88.6825	92.5367
E	230.783	242.319	85.1354	88.7523	105.902	96.9022	107.035	105.937
F	284.74	286.75	0.0396992	0.0397758	0.0385857	0.0385432	0.0390139	0.0381594
G	0.0390196	0.0391746	86.3403	84.4369	93.8764	93.2051	99.9934	92.5471
H	0.0390782	0.0389468	143.385	151.404	77.7417	76.118	125.191	127.229
Measurement count: 6 Ex: 544 Em: 590 Scaling Factor : 1/1
	Standard		PBS		HIIT		LACTATE
A	11.4176	11.1776	84.6096	86.0959	98.7358	100.872	116.598	118.23
B	61.294	63.216	102.545	103.248	84.9592	88.0086	104.717	110.747
C	123.45	143.027	86.4187	88.5481	102.915	100.831	107.668	112.671
D	175.657	184.546	90.4343	92.4455	161.888	161.486	99.2999	103.371
E	231.775	242.95	96.4309	100.697	117.692	108.315	119.564	117.987
F	286.059	288.223	0.0392683	0.0395414	0.0393666	0.0396028	0.0383858	0.0385483
G	0.0388516	0.038519	97.2265	95.5012	105.079	104.438	112.469	104.365
H	0.039016	0.0383716	157.507	165.894	89.1363	87.5969	137.277	139.64
Measurement count: 7 Ex: 544 Em: 590 Scaling Factor : 1/1
	Standard		PBS		HIIT		LACTATE
A	11.5655	11.3136	94.3594	96.0268	109.441	111.326	132.005	134.232
B	61.6891	63.6689	117.028	117.751	95.8559	99.4226	119.651	126.627
C	123.779	143.07	96.9804	98.9565	113.829	111.681	121.19	127.306
D	176.08	185.019	102.16	104.797	175.747	175.122	110.168	114.508
E	232.138	242.741	108.012	112.945	129.649	120.023	132.332	130.147
F	286.637	288.854	0.039129	0.0398449	0.0386425	0.0388409	0.0388343	0.0384612
G	0.038804	0.0386038	108.21	106.642	116.381	116.035	125.141	116.461
H	0.0388192	0.0384772	171.167	179.977	100.582	99.1853	149.635	152.424
Measurement count: 8 Ex: 544 Em: 590 Scaling Factor : 1/1
	Standard		PBS		HIIT		LACTATE
A	11.7092	11.4427	104.067	105.916	120.281	121.906	147.36	149.946
B	61.8515	63.735	131.554	132.281	106.869	110.896	134.423	142.43
C	123.991	142.798	107.388	109.422	124.833	122.674	134.763	142.019
D	176.192	185.152	113.726	117.155	192.653	188.624	121.208	125.739
E	232.293	242.741	119.749	125.229	141.427	131.846	145.199	142.297
F	286.929	289.014	0.0394287	0.0394353	0.0381395	0.0382414	0.0390552	0.0388845
G	0.0377585	0.0381669	119.416	117.654	127.556	127.701	137.652	128.571
H	0.0390665	0.0387025	184.124	193.352	112.011	110.686	162.237	165.306
Measurement count: 9 Ex: 544 Em: 590 Scaling Factor : 1/1
	Standard		PBS		HIIT		LACTATE
A	11.8538	11.565	113.864	115.946	131.286	132.512	162.517	165.545
B	62.0059	63.7097	145.987	146.862	117.866	122.339	149.132	158.023
C	124.165	142.47	117.906	119.93	136.042	133.84	148.127	156.446
D	176.296	185.332	125.517	129.499	203.663	201.756	132.271	136.956
E	232.405	241.891	131.607	137.706	153.737	143.854	158.14	154.579
F	287.044	289.207	0.0394234	0.0385186	0.0383857	0.0390068	0.038267	0.0380059
G	0.0388042	0.0386261	130.443	128.687	138.837	139.524	150.081	140.884
H	0.0384932	0.038283	196.841	206.324	123.519	122.336	174.883	178.403
Measurement count: 10 Ex: 544 Em: 590 Scaling Factor : 1/1
	Standard		PBS		HIIT		LACTATE
A	11.9949	11.7037	123.693	125.97	142.471	143.544	177.699	181.024
B	62.1585	63.6943	160.383	161.305	128.899	133.912	163.691	173.563
C	124.253	142.128	128.434	130.584	147.358	144.977	161.604	170.879
D	176.39	185.387	137.231	141.871	215.307	214.481	143.454	148.132
E	232.515	241.933	143.548	150.234	165.433	155.934	171.153	166.876
F	287.156	289.171	0.0403519	0.0395976	0.0380607	0.038832	0.0388979	0.0388216
G	0.0393951	0.0390316	141.348	139.687	150.039	151.389	162.373	153.133
H	0.0386973	0.0387425	209.194	219.058	135.423	133.987	187.843	191.615
